# Supplementary material for: NitroDIGE analysis reveals inhibition of protein S-nitrosylation by epigallocatechin gallates in lipopolysaccharide-stimulated microglial cells
Source: J Neuroinflammation. 2014 Jan 28;11:17. doi: 10.1186/1742-2094-11-17 (PMC3922161; doi:10.1186/1742-2094-11-17)
Supplement: Additional file 1: Table S1 — LC-MS/MS identification of SNO-proteins in BV-2 cells exposed to SNOC. [file 1742-2094-11-17-S1.xlsx]

## Sheet: Table S1
Supplemental Table S1. LC-MS/MS identification of SNO-proteins in BV-2 cells exposed to SNOC
Spot#	p-value	Fold change	False discovery rate (%)	Protein accession	Protein name	Mascot score	Matched peptides (p < 0.05)	Sequence coverage (%)	MW (kD)	Mass difference (ppm)	emPAI
1	0.027	2.4	0	IPI00880839	Hspa9 stress-70 protein, mitochondrial	2920	32	54	73.7	2	12.65
2	0.002	6	0	IPI00880839	Hspa9 stress-70 protein, mitochondrial	4895	35	67	73.7	2	21.05
3	0.032	1.8	0	IPI00165716	Gorasp2 Isoform 1 of Golgi reassembly-stacking protein 2	441	7	32	47.2	3	0.96
				IPI00117352	Tubb5 Tubulin beta-5 chain	168	6	24	50.1	4	0.56
4	0.036	1.8	0	IPI00132314	Nucb1 Nucleobindin-1	1142	22	67	53.4	6	5.79
				IPI00169463	Tubb2c Tubulin beta-2C chain	1133	17	66	50.3	2	3.31
				IPI00117352	Tubb5 Tubulin beta-5 chain	956	16	66	50.1	3	3.62
				IPI00109061	Tubb2b Tubulin beta-2B chain	912	12	51	50.4	3	1.76
				IPI00112251	Tubb3 Tubulin beta-3 chain	655	11	33	50.8	3	1.57
5	0.036	1.8	0	IPI00169463	Tubb2c Tubulin beta-2C chain	6756	28	74	50.3	2	41.36
				IPI00117352	Tubb5 Tubulin beta-5 chain	6748	28	74	50.1	3	42.06
6	0.022	1.6	0	IPI00226073	Hnrnpf Isoform 1 of Heterogeneous nuclear ribonucleoprotein F	2699	11	47	46	2	4.64
				IPI00930878	Psmc3 26S protease regulatory subunit 6A	584	15	59	49.8	5	3.09
				IPI00117352	Tubb5 Tubulin beta-5 chain	293	10	48	50.1	3	1.29
7	0.03	1.8	1.61	IPI00308885	Hspd1 Isoform 1 of 60 kDa heat shock protein, mitochondrial	8266	39	71	61.1	3	52.9
8	0.045	1.7	0	IPI00308885	Hspd1 Isoform 1 of 60 kDa heat shock protein, mitochondrial	331	4	16	61.1	4	0.37
				IPI00119886	Isyna1 Inositol-3-phosphate synthase 1	273	10	31	61.5	3	0.68
				IPI00845611	Tcp1 Isoform 2 of T-complex protein 1 subunit alpha	220	9	30	55.9	6	0.77
				IPI00459493	Tcp1 Isoform 1 of T-complex protein 1 subunit alpha	220	9	30	60.9	6	0.78
				IPI00116279	Cct5 T-complex protein 1 subunit epsilon	167	5	13	60	3	0.31
9	0.044	1.7	4.76	IPI00119886	Isyna1 Inositol-3-phosphate synthase 1	315	8	34	61.5	3	0.68
10	0.026	1.6	0	IPI00119886	Isyna1 Inositol-3-phosphate synthase 1	359	10	29	61.5	3	0.77
				IPI00400300	Lmna Isoform C of Prelamin-A/C	261	8	24	65.5	2	0.48
11	0.03	1.9	1.25	IPI00133916	Hnrnph1 Heterogeneous nuclear ribonucleoprotein H	1237	12	47	49.5	5	3.7
				IPI00134809	Dlst Isoform 1 of Dihydrolipoyllysine-residue succinyltransferase component of 2-oxoglutarate dehydrogenase complex, mitochondrial	1204	13	45	49.3	5	3.73
				IPI00108143	Hnrnph2 Heterogeneous nuclear ribonucleoprotein H2	872	11	44	49.5	4	3.13
				IPI00320217	Cct2 T-complex protein 1 subunit beta	758	15	53	57.8	5	1.42
12	0.036	1.4	1.05	IPI00225961	Phgdh D-3-phosphoglycerate dehydrogenase	3113	23	51	57.3	4	5.3
				IPI00133700	Vps4b Vacuolar protein sorting-associated protein 4B	646	12	46	49.6	6	1.62
13	0.022	1.5	1.69	IPI00111218	Aldh2 Aldehyde dehydrogenase, mitochondrial	1653	24	58	57	6	4.69
				IPI00133985	Ruvbl1 RuvB-like 1	858	19	56	50.5	6	2.54
				IPI00121552	Umps Uridine 5'-monophosphate synthase	770	17	54	52.8	3	2.36
				IPI00406306	Cellular tumor antigen p53	516	10	47	44.2	6	1.95
14	0.004	1.9	1.5	IPI00111218	Aldh2 Aldehyde dehydrogenase, mitochondrial	3141	27	58	57	6	8.42
				IPI00133985	Ruvbl1 RuvB-like 1	1610	24	64	50.5	5	10.05
				IPI00121552	Umps Uridine 5'-monophosphate synthase	808	20	60	52.8	3	4.14
15	0.026	1.4	0.54	IPI00323971	Impdh2 Inosine-5'-monophosphate dehydrogenase 2	1922	27	71	56.2	5	9.33
				IPI00624746	Gm15210 similar to Inosine 5-phosphate dehydrogenase 2	1805	26	67	59.4	5	7.16
				IPI00130280	Atp5a1 ATP synthase subunit alpha, mitochondrial	948	21	54	59.8	4	2.81
				IPI00114209	Glud1 Glutamate dehydrogenase 1, mitochondrial	912	21	50	61.6	5	4.28
16	0.029	1.5	0.43	IPI00323971	Impdh2 Inosine-5'-monophosphate dehydrogenase 2	2758	27	62	56.2	5	12.73
				IPI00114209	Glud1 Glutamate dehydrogenase 1, mitochondrial	1416	25	63	61.6	4	6.6
				IPI00130280	Atp5a1 ATP synthase subunit alpha, mitochondrial	1299	21	54	59.8	5	3.72
17	0.005	2.4	0	IPI00274407	Tufm Isoform 1 of Elongation factor Tu, mitochondrial	4175	29	76	49.9	6	20.64
18	0.01	2	1.79	IPI00277930	Capg Putative uncharacterized protein	2436	11	54	39.2	4	4.49
				IPI00136906	Capg Macrophage-capping protein	2030	10	41	39.5	4	3.25
				IPI00136655	Gcat 2-amino-3-ketobutyrate coenzyme A ligase, mitochondrial	689	12	49	45.5	6	1.49
19	0.015	1.7	0	IPI00269613	Eif3i Eukaryotic translation initiation factor 3 subunit I	1389	17	74	36.8	5	11.14
20	0.018	2.1	0	IPI00459725	Idh3a Isoform 1 of Isocitrate dehydrogenase [NAD] subunit alpha, mitochondrial	1185	13	45	40.1	4	5.2
21	0.044	1.8	1.67	IPI00132042	Pdhb Pyruvate dehydrogenase E1 component subunit beta, mitochondrial	1147	13	54	39.3	5	4.46
				IPI00162780	Gnb2 Guanine nucleotide-binding protein G(I)/G(S)/G(T) subunit beta-2	504	11	46	38	5	1.72
22	0.004	2.4	1.64	IPI00127415	Npm1 Nucleophosmin	1289	8	35	32.7	6	4.69
				IPI00132042	Pdhb Pyruvate dehydrogenase E1 component subunit beta, mitochondrial	449	9	42	39.3	5	1.43
				IPI00162780	Gnb2 Guanine nucleotide-binding protein G(I)/G(S)/G(T) subunit beta-2	422	8	44	38	7	1.12
23	0.011	2.2	0	IPI00127415	Npm1 Nucleophosmin	352	6	29	32.7	6	1.17
				IPI00118875	Eef1d Isoform 1 of Elongation factor 1-delta	150	5	33	31.4	4	0.65
24	0.01	1.5	0	IPI00113870	Pcna Proliferating cell nuclear antigen	1848	16	75	29.1	4	19.79
				IPI00473170	Pcna Proliferating cell nuclear antigen	1573	12	53	29.3	4	8.57
25	0.022	1.4	0	IPI00459570	Tpm3 Putative uncharacterized protein	1277	19	58	29	3	20.03
				IPI00230044	Tpm3 Isoform 2 of Tropomyosin alpha-3 chain	1231	20	55	29.2	3	24.51
				IPI00169707	Tpm3 Tropomyosin 3, gamma	760	16	41	33.5	3	9.59
				IPI00278611	Tpm3 Isoform 1 of Tropomyosin alpha-3 chain	741	13	38	32.9	3	5.23
26	0.04	1.5	0	IPI00320208	Eef1b2 Elongation factor 1-beta	781	9	57	24.8	5	4.84
				IPI00421223	Tpm4 Tropomyosin alpha-4 chain	222	7	32	28.6	3	1.17
27	0.01	1.4	2.08	IPI00321978	Ranbp1 Ran-specific GTPase-activating protein (Fragment)	552	8	60	23.8	5	5.33
				IPI00322312	Arhgdia Rho GDP-dissociation inhibitor 1	372	7	57	23.5	5	2.8
28	0.03	1.8	0	IPI00283862	Psma1 Proteasome subunit alpha type-1	876	15	75	29.8	5	11.62
29	0.036	1.8	0	IPI00283862	Psma1 Proteasome subunit alpha type-1	1127	15	76	29.8	6	16.33
30	0.031	1.8	0	IPI00122547	Vdac2 Voltage-dependent anion-selective channel protein 2	1322	12	52	32.3	4	3.79
				IPI00116753	Etfa Electron transfer flavoprotein subunit alpha, mitochondrial	401	9	49	35.3	5	1.24
				IPI00122549	Vdac1 Isoform Pl-VDAC1 of Voltage-dependent anion-selective channel protein 1	304	8	42	32.5	10	1.18
31	0.045	1.9	0	IPI00122547	Vdac2 Voltage-dependent anion-selective channel protein 2	1088	12	52	32.3	4	3.79
				IPI00116753	Etfa Electron transfer flavoprotein subunit alpha, mitochondrial	661	13	68	35.3	6	3.6
32	0.045	1.4	4.76	IPI00131259	Lgals3 Galectin-3	323	7	34	27.6	6	2.5
33	0.046	1.7	4.9	IPI00457898	Pgam1 Phosphoglycerate mutase 1	2059	17	76	28.9	5	49.2
34	0.046	1.6	0	IPI00758024	Prdx6 Putative uncharacterized protein	1143	16	77	24.9	6	22.08
35	0.012	1.6	0	IPI00758024	Prdx6 Putative uncharacterized protein	1117	13	77	24.9	5	16.96
36	0.03	2.4	0	IPI00130304	Bag2 BAG family molecular chaperone regulator 2	423	9	69	23.6	4	3.9
				IPI00323897	Rab11a Ras-related protein Rab-11A	302	8	50	24.5	2	2.16
				IPI00116192	Prdx3 Thioredoxin-dependent peroxide reductase, mitochondrial	302	7	43	28.3	8	1.44
				IPI00408892	Rab7 Ras-related protein Rab-7a	184	5	44	23.8	4	0.93
37	0.015	2	0	IPI00117910	Prdx2 Peroxiredoxin-2	652	9	68	21.9	5	3.77
38	0.02	2.2	0	IPI00117910	Prdx2 Peroxiredoxin-2	946	8	65	21.9	5	3.14
40	0.048	1.7	0	IPI00139795	Rplp2 60S acidic ribosomal protein P2	206	4	69	11.6	5	2.64
41	0.043	1.6	0	IPI00108125	Eif5a Eukaryotic translation initiation factor 5A-1	103	4	42	17	7	1.47
42	0.01	2.8	0	IPI00108125	Eif5a Eukaryotic translation initiation factor 5A-1	580	10	61	17	4	11.52
43	0.002	6	0	IPI00108125	Eif5a Eukaryotic translation initiation factor 5A-1	579	10	66	17	5	20.52
44	0.029	1.8	0	IPI00229517	Lgals1 Galectin-1	655	4	43	15.2	5	4.02
45	0.04	1.5	0	IPI00120719	Cox5a Cytochrome c oxidase subunit 5A, mitochondrial	253	5	27	16.3	5	2.1
				IPI00229517	Lgals1 Galectin-1	118	2	37	15.2	4	0.5
46	0.027	1.8	0	IPI00114162	Fabp5 Fatty acid-binding protein, epidermal	1679	10	73	15.5	6	78.52
47	0.022	2.1	0	IPI00225634	Rps12 40S ribosomal protein S12	334	7	53	14.9	4	8.63
