# Supplementary material for: NitroDIGE analysis reveals inhibition of protein S-nitrosylation by epigallocatechin gallates in lipopolysaccharide-stimulated microglial cells
Source: J Neuroinflammation. 2014 Jan 28;11:17. doi: 10.1186/1742-2094-11-17 (PMC3922161; doi:10.1186/1742-2094-11-17)
Supplement: Additional file 3: Table S2 — LC-MS/MS identification of SNO-proteins in LPS-stimulated BV-2 cells. [file 1742-2094-11-17-S3.xlsx]

## Sheet: Table S2
Supplemental Table S2. LC-MS/MS identification of SNO-proteins in LPS-stimulated BV-2 cells
Data acquired with Q-TOF
Spot#	p-value	Fold change	False discovery rate (%)	Protein accession	Protein name	Mascot score	Matched peptides (p < 0.05)	Sequence coverage (%)	MW (kD)	Mass difference (ppm)	emPAI
3	0.033	1.3	0	IPI00119886	Inositol-3-phosphate synthase 1	57	1	16	61.5	6	0.05
4	0.002	1.5	0	IPI00273646	Glyceraldehyde-3-phosphate dehydrogenase	48	2	25	36	2	0.19
5	0.017	1.5	0	IPI00116254	Peroxiredoxin-4	63	3	26	31.3	6	0.35
				IPI00121788	Peroxiredoxin-1	40	1	9	22.4	4	0.15
6	0.042	1.5	0	IPI00116254	Peroxiredoxin-4	52	3	54	31.3	7	0.66
				IPI00121788	Peroxiredoxin-1	29	1	9	22.4	9	0.15
7	0.003	2.2	0	IPI00117910	Peroxiredoxin-2	67	3	35	21.9	5	0.53
8	0.009	2.9	0	IPI00117910	Peroxiredoxin-2	97	4	51	21.9	9	0.76
				IPI00466588	Ras-related protein Rap-2c	50	1	17	21	3	0.16
9	0.04	1.7	0	IPI00322440	Ubiquitin-conjugating enzyme E2 K	44	2	42	22.5	5	0.32
11	0.01	2.1	0	IPI00109109	Superoxide dismutase [Mn], mitochondrial	81	1	20	24.8	2	0.13
				IPI00121788	Peroxiredoxin-1	52	5	59	22.4	7	1.01
				IPI00116254	Peroxiredoxin-4	36	2	6	31.3	3	0.22
12	0.027	2.5	0	IPI00109109	Superoxide dismutase [Mn], mitochondrial	66	3	33	24.8	8	0.46
				IPI00121788	Peroxiredoxin-1	59	3	27	22.4	10	0.52
13	0.041	1.7	0	IPI00555023	Glutathione S-transferase P 1	85	1	12	23.8	6	0.14
14	0.006	2.4	0	IPI00121788	Peroxiredoxin-1	49	3	36	22.4	6	0.52
				IPI00116254	Peroxiredoxin-4	35	1	6	31.3	4	0.11
15	0.0004117	2.1	0	IPI00121788	Peroxiredoxin-1	96	5	43	22.4	12	1.31
				IPI00116254	Peroxiredoxin-4	44	2	6	31.3	7	0.22
16	0.02	1.5	0	IPI00130589	Superoxide dismutase [Cu-Zn]	81	3	42	16.1	9	1.15
Data acquired with LTQ Orbitrap-XL
Spot#	p-value	Fold change	False discovery rate (%)	Protein accession	Protein name	Matched peptides (p < 0.05)	Sequence coverage (%)	MW (kD)	Number of unique spectra	Number of total spectra	Percentage of total spectra (%)
1	0.045	1.4	3.63	IPI00459493	Isoform 1 of T-complex protein 1 subunit alpha	33	59.9	60.4499	60	147	8.7
				IPI00319992	78 kDa glucose-regulated protein	31	47.2	72.4236	47	51	3.02
2	0.011	1.5	1.15	IPI00119886	Inositol-3-phosphate synthase 1	15	33.4	60.9316	26	67	3.62
				IPI00459493	Isoform 1 of T-complex protein 1 subunit alpha	24	45.7	60.4499	35	38	2.05
				IPI00975188	torsin-1A-interacting protein 1 isoform 1	17	37.8	64.8458	26	32	1.73
