# Supplementary material for: NitroDIGE analysis reveals inhibition of protein S-nitrosylation by epigallocatechin gallates in lipopolysaccharide-stimulated microglial cells
Source: J Neuroinflammation. 2014 Jan 28;11:17. doi: 10.1186/1742-2094-11-17 (PMC3922161; doi:10.1186/1742-2094-11-17)
Supplement: Additional file 5: Table S3 — LC-MS/MS identification of SNO-proteins responding to EGCG in LPS-stimulated BV-2 cells. [file 1742-2094-11-17-S5.xlsx]

## Sheet: Table S3
Supplemental Table S3. LC-MS/MS identification of SNO-proteins responding to EGCG in LPS-stimulated BV-2 cells
Data acquired with LTQ Orbitrap-XL
Spot#	p-value	Fold change	False discovery rate (%)	Protein accession	Protein name	S-nitrosylation status	Matched peptides (p < 0.05)	Sequence coverage (%)	MW(kD)	Number of unique spectra	Number of total spectra	Percentage of total spectra (%)
1	0.023	2.5	1.19	IPI00319992	78 kDa glucose-regulated protein	Known (PMID: 18706513)	53	60	72.4236	111	376	20.4
2	0.006	2.2	2.78	IPI00323357	Heat shock cognate 71 kDa protein	Known (PMID: 20925432, 21278135)	39	63.8	70.8728	78	238	11.9
3	0.018	2	1.18	IPI00407692	Isoform 1 of V-type proton ATPase catalytic subunit A	Unknown	40	59.6	68.3274	69	222	11.8
				IPI00323357	Heat shock cognate 71 kDa protein	Known (PMID: 20925432, 21278135)	32	44.3	70.8728	59	90	4.77
4	0.017	2.3	2.34	IPI00122815	Putative uncharacterized protein	Unknown	43	56.2	57.0606	70	186	11.9
				IPI00133522	Protein disulfide-isomerase	Known (PMID: 24091828)	46	60	57.14	73	212	14
5	0.012	2.3	0.28	IPI00117352	Tubulin beta-5 chain	Known (PMID: 20925432)	30	62.4	49.6706	58	362	17.7
6	0.002	2.4	4.09	IPI00308885	Isoform 1 of 60 kDa heat shock protein, mitochondrial	Known (PMID: 20925432, 21278135)	41	59.5	60.9568	67	151	7.17
				IPI00270877	Ubiquitin carboxyl-terminal hydrolase 14	Known (PMID: 21278135)	33	55.4	56.0031	52	122	5.79
7	0.002	2.7	7.08	IPI00308885	Isoform 1 of 60 kDa heat shock protein, mitochondrial	Known (PMID: 20925432, 21278135)	37	53.2	60.9568	51	88	6.96
8	0.0004997	2.7	7.27	IPI00308885	Isoform 1 of 60 kDa heat shock protein, mitochondrial	Known (PMID: 20925432, 21278135)	51	74.3	60.9568	83	196	12.5
9	0.023	2.5	3.63	IPI00459493	Isoform 1 of T-complex protein 1 subunit alpha	Known (PMID: 20925432)	33	59.9	60.4499	60	147	8.7
				IPI00319992	78 kDa glucose-regulated protein	Known (PMID: 18706513)	31	47.2	72.4236	47	51	3.02
10	0.018	2.6	1.15	IPI00119886	Inositol-3-phosphate synthase 1	Unknown	15	33.4	60.9316	26	67	3.62
				IPI00459493	Isoform 1 of T-complex protein 1 subunit alpha	Known (PMID: 20925432)	24	45.7	60.4499	35	38	2.05
				IPI00975188	Torsin-1A-interacting protein 1 isoform 1	Unknown	17	37.8	64.8458	26	32	1.73
11	0.019	2.1	1.68	IPI00119886	Inositol-3-phosphate synthase 1	Unknown	13	29.4	60.9316	19	34	2.38
				IPI00975188	Torsin-1A-interacting protein 1 isoform 1	Unknown	18	37.2	64.8458	22	24	1.68
				IPI00929850	Phosphoglucomutase-1	Known (PMID: 21278135)	18	35.1	61.4202	20	21	1.47
12	0.014	2	1.83	IPI00121514	Stress-induced-phosphoprotein 1	Known (PMID: 19483679, 21278135, 19101475)	27	42.7	62.5849	32	35	2.55
				IPI00116283	T-complex protein 1 subunit gamma	Known (PMID: 20925432, 21278135, 19483679)	22	38.9	60.6311	24	24	1.75
				IPI00330303	Bifunctional purine biosynthesis protein PURH	Known (PMID: 20925432, 21278135)	18	36.7	64.2176	20	20	1.45
13	0.02	2.2	2.17	IPI00230108	Protein disulfide-isomerase A3	Unknown	55	74.9	56.6804	91	189	9.15
14	0.014	2.2	2.8	IPI00230108	Protein disulfide-isomerase A3	Unknown	52	74.9	56.6804	77	193	10.7
15	0.005	2.1	4.35	IPI00225961	D-3-phosphoglycerate dehydrogenase	Known (PMID: 19101475, 20925432)	31	48.2	56.5852	47	83	4.91
16	0.014	2.6	3.39	IPI00225961	D-3-phosphoglycerate dehydrogenase	Known (PMID: 19101475, 20925432)	32	48.4	56.5852	47	169	9.77
17	0.02	2.4	4.13	IPI00111218	Aldehyde dehydrogenase, mitochondrial	Known (PMID: 19483679, 21278135, 16242127)	32	55.9	56.5376	47	113	6.09
				IPI00131778	Myc-induced nuclear antigen	Unknown	32	48.2	53.5189	47	52	2.8
				IPI00890234	lipoamide acyltransferase component of branched-chain alpha-keto acid dehydrogenase complex, mitochondrial	Known (PMID: 21278135)	21	45	53.2478	34	38	2.05
				IPI00121552	Uridine 5'-monophosphate synthase	Known (PMID: 20925432)	24	39.5	52.293	32	32	1.72
18	0.013	2.4	2.18	IPI00121552	Uridine 5'-monophosphate synthase	Known (PMID: 20925432)	31	54.5	52.293	45	72	5.01
				IPI00111218	Aldehyde dehydrogenase, mitochondrial	Known (PMID: 19483679, 21278135, 16242127)	21	43.5	56.5376	24	29	2.02
				IPI00133985	RuvB-like 1	Unknown	18	46.1	50.2153	21	24	1.67
19	0.026	2.2	3.11	IPI00874456	Dihydrolipoyl dehydrogenase, mitochondrial	Known (PMID: 21278135)	20	37.7	54.2724	34	48	2.64
				IPI00331436	Isoform 1 of Cytosol aminopeptidase	Known (PMID: 21278135)	16	35.5	56.1427	23	23	1.26
				IPI00828469	Isoform 2 of Cytosol aminopeptidase	Known (PMID: 21278135)	17	40	52.75	24	27	1.5
20	0.007	2.5	3.7	IPI00874456	Dihydrolipoyl dehydrogenase, mitochondrial	Known (PMID: 21278135)	28	59.7	54.2724	49	142	8.64
21	0.031	2	2.53	IPI00114209	Glutamate dehydrogenase 1, mitochondrial	Known (PMID: 20925432, 21278135)	24	45.7	61.3384	33	48	3.56
				IPI00130280	ATP synthase subunit alpha, mitochondrial	Known (PMID: 21278135)	17	34.4	59.7541	18	21	1.56
				IPI00323971	Inosine-5'-monophosphate dehydrogenase 2	Unknown	14	27.8	59.0884	18	19	1.41
				IPI00624746	Similar to Inosine 5-phosphate dehydrogenase 2	Unknown	14	26	59.0884	18	20	1.5
22	0.034	2.2	4.71	IPI00407130	Isoform M2 of Pyruvate kinase isozymes M1/M2	Known (PMID: 20925432, 21278135)	39	74.8	57.8456	51	77	5.84
23	0.003	3.5	2.7	IPI00473320	Actin, beta	Known (PMID: 18283105, 19101475)	29	63.1	41.801	59	287	16
				IPI00319950	Diphosphomevalonate decarboxylase	Unknown	13	35.2	44.0721	22	31	2.36
24	0.005	2.4	2.41	IPI00122565	Isoform 1 of Rab GDP dissociation inhibitor beta	Known (PMID: 20925432, 21278135)	57	92.1	50.5391	92	204	9.66
25	0.004	3	4.27	IPI00462072	Alpha-enolase	Known (PMID: 19101475, 21278135)	35	70.3	47.1417	63	251	10.8
26	0.005	2.9	7.49	IPI00462072	Alpha-enolase	Known (PMID: 19101475, 21278135)	38	70.7	47.1417	70	317	15.9
				IPI00318841	Elongation factor 1-gamma	Known (PMID: 21278135)	19	38	50.0613	36	109	5.46
27	0.0003349	2.7	4.35	IPI00120113	UMP-CMP kinase 2, mitochondrial	Known (PMID: 20925432, 21278135)	37	73.2	50.0364	58	161	8.95
28	0.022	2.4	1.23	IPI00894588	Long-chain specific acyl-CoA dehydrogenase, mitochondrial precursor	Known (PMID: 21278135)	21	42.8	47.8978	40	110	6
				IPI00469307	Alpha-2-macroglobulin receptor-associated protein	Unknown	27	55.8	42.2168	44	57	3.11
				IPI00136655	2-amino-3-ketobutyrate coenzyme A ligase, mitochondrial	Unknown	15	45.7	44.9319	25	26	1.42
29	0.007	2.7	4.29	IPI00124692	Transaldolase	Known (PMID: 21278135)	25	51.9	37.3885	35	70	5.57
30	0.008	3.4	4.19	IPI00124692	Transaldolase	Known (PMID: 21278135)	28	52.8	37.3885	45	78	4.16
				IPI00230395	Annexin A1	Unknown	25	67.1	38.7357	33	35	1.87
				IPI00111045	Mitochondrial import inner membrane translocase subunit TIM50	Known (PMID: 21278135)	12	36.8	39.7777	18	19	1.01
				IPI00154047	3-hydroxyisobutyryl-CoA hydrolase, mitochondrial	Known (PMID: 21278135)	16	46	43.0394	21	22	1.17
31	0.006	3.9	1.83	IPI00154047	3-hydroxyisobutyryl-CoA hydrolase, mitochondrial	Known (PMID: 21278135)	19	50.9	43.0394	36	71	3.85
32	0.006	4.3	8.76	IPI00124692	Transaldolase	Known (PMID: 21278135)	32	56.4	37.3885	55	126	5.77
				IPI00114667	26S proteasome non-ATPase regulatory subunit 7	Unknown	19	53.6	36.54	38	80	3.66
33	0.003	4.3	3.97	IPI00466128	Alcohol dehydrogenase [NADP+]	Known (PMID: 21278135)	24	63.7	36.5872	36	169	8.83
35	0.024	2.3	1.67	IPI00379245	Glucosamine-6-phosphate isomerase 1	Unknown	18	72	32.5512	29	76	5.28
36	0.003	1.5	0.52	IPI00283862	Proteasome subunit alpha type-1	Known (PMID: 21278135)	21	59.3	29.547	40	118	6.51
				IPI00131577	Heme oxygenase 1	Unknown	12	43.6	32.9291	22	35	1.93
37	0.0004139	2	2.04	IPI00283862	Proteasome subunit alpha type-1	Known (PMID: 21278135)	12	42.6	29.547	17	19	1.16
				IPI00515530	SCO cytochrome oxidase deficient homolog 1	Unknown	8	26.3	31.6186	12	16	0.981
				IPI00761959	Protein SCO1 homolog, mitochondrial	Unknown	8	27	31.6186	12	17	1
				IPI00114285	Glutathione S-transferase omega-1	Known (PMID: 20925432, 21278135)	10	40	27.4986	12	13	0.797
				IPI00132096	S-methyl-5'-thioadenosine phosphorylase	Known (PMID: 20925432, 21278135)	12	38.9	31.0621	13	13	0.797
38	0.048	1.7	1.53	IPI00118832	Endoplasmic reticulum resident protein 29	Unknown	16	54.6	28.8249	21	30	1.98
				IPI00133270	Putative ATP-dependent Clp protease proteolytic subunit, mitochondrial	Unknown	10	38.2	29.8009	17	20	1.32
40	0.009	2.6	2.58	IPI00116254	Peroxiredoxin-4	Known (PMID: 20925432)	12	48.5	31.0538	23	53	3.43
41	0.019	2	7.59	IPI00457898	Phosphoglycerate mutase 1	Known (PMID: 19101475, 21278135)	22	78.7	28.8328	51	96	6.28
42	0.0004052	3.1	4.44	IPI00284806	Hypoxanthine-guanine phosphoribosyltransferase	Known (PMID: 19101475)	14	61.9	24.5713	25	104	5.3
43	0.0006591	3.2	3.47	IPI00129685	Translationally-controlled tumor protein	Known (PMID: 21278135)	12	48.8	19.4629	19	40	3.14
45	0.0002273	7	2.26	IPI00117910	Peroxiredoxin-2	Known (PMID: 18003920)	11	58.1	21.7791	15	66	4.46
46	0.004	1.7	2.08	IPI00322440	Ubiquitin-conjugating enzyme E2 K	Unknown	14	55.5	22.4071	24	48	3.83
48	2.784e-05	3.6	7.33	IPI00116192	Thioredoxin-dependent peroxide reductase, mitochondrial	Known (PMID: 21278135)	11	44	28.127	18	42	2.65
49	0.035	2.2	2.06	gi|1351959	Adenine phosphoribosyltransferase (APRT)	Unknown	9	44.4	19.725	12	34	3.14
50	0.002	4.4	2.06	IPI00128945	Proteasome subunit beta type-2	Known (PMID: 21278135)	16	47.8	22.9075	27	39	3.14
				IPI00121788,IPI00648105,IPI00648615	Peroxiredoxin-1	Known (PMID: 20925432, 21278135)	12	46.7	19.4843	13	16	1.29
53	0.0004016	6.1	8.47	IPI00121788	Peroxiredoxin-1	Known (PMID: 20925432, 21278135)	24	76.4	22.1775	41	108	5.91
				IPI00109109	Superoxide dismutase [Mn], mitochondrial	Known (PMID: 21278135)	15	44.6	24.6032	27	75	4.11
54	0.005	2.1	6.9	IPI00131186	Isoform 2 of Transcription factor BTF3	Unknown	9	76.5	22.0313	11	14	0.854
				IPI00515257	Isoform 1 of Transcription factor BTF3	Unknown	9	61	22.0313	11	15	0.91
				IPI00284806	Hypoxanthine-guanine phosphoribosyltransferase	Known (PMID: 19101475)	9	50.9	24.5713	12	12	0.732
55	0.009	1.8	4.76	IPI00108125	Eukaryotic translation initiation factor 5A-1	Known (PMID: 19101475, 20925432)	13	41.6	16.8327	28	56	5
				IPI00648714	16 kDa protein	Unknown	13	43	16.3	28	69	6.2
56	0.015	2.6	0.86	IPI00229517	Galectin-1	Known (PMID: 20925432, 21278135)	11	61.5	14.8661	21	112	6.67
57	0.003	4.1	3.39	IPI00130589	Superoxide dismutase [Cu-Zn]	Unknown	16	63	15.9419	25	53	2.7
58	0.009	2.3	2.5	IPI00114162	Fatty acid-binding protein, epidermal	Known (PMID: 19483679, 21278135)	14	73.3	15.1373	26	113	6.27
59	0.0007851	4.5	3.39	IPI00225634	40S ribosomal protein S12	Known (PMID: 21278135)	10	64.4	14.5148	15	32	2.88
				IPI00473415	Similar to 40S ribosomal protein S12	Known (PMID: 21278135)	10	64	14.51	15	40	3.6
Data acquired with Q-TOF
Spot#	p-value	Fold change	False discovery rate (%)	Protein accession	Protein name	S-nitrosylation status	Mascot score	Matched peptides (p < 0.05)	Sequence coverage (%)	MW (kD)	Mass difference (ppm)	emPAI
34	0.005	3.3	0	IPI00273646	Glyceraldehyde-3-phosphate dehydrogenase	Known (PMID: 20925432, 21278135)	48	2	25	36	2	0.19
39	0.002	2.5	0	IPI00116254	Peroxiredoxin-4	Known (PMID: 20925432)	63	3	26	31.3	6	0.35
				IPI00121788	Peroxiredoxin-1	Known (PMID: 20925432, 21278135)	40	1	9	22.4	4	0.15
44	0.0005168	3.8	0	IPI00117910	Peroxiredoxin-2	Known (PMID: 18003920)	67	3	35	21.9	5	0.53
47	0.008	3.1	0	IPI00322440	Ubiquitin-conjugating enzyme E2 K	Unknown	44	2	42	22.5	5	0.32
51	0.006	4.3	0	IPI00109109	Superoxide dismutase [Mn], mitochondrial	Known (PMID: 21278135)	66	3	33	24.8	8	0.46
				IPI00121788	Peroxiredoxin-1	Known (PMID: 20925432, 21278135)	59	3	27	22.4	10	0.52
52	0.001	3.5	0	IPI00555023	Glutathione S-transferase P 1	Known (PMID: 21278135)	85	1	12	23.8	6	0.14
